# Supplementary material for: Reducing Energy Requirements in Future Bioregenerative Life Support Systems (BLSSs): Performance and Bioactive Composition of Diverse Lettuce Genotypes Grown Under Optimal and Suboptimal Light Conditions
Source: Front Plant Sci. 2019 Oct 30;10:1305. doi: 10.3389/fpls.2019.01305 (PMC6831738; doi:10.3389/fpls.2019.01305)
Supplement: Supplementary Material 1 — Hourly mean values of air temperature and relative humidity recorded inside the Fitotron open-gas-exchange growth chamber during both experiments. [file Table_2.xlsx]

## Sheet: Bio-quality
Cultivar	Light	IDcv	IDlight	Rep	Leaf number	Leaf area	FW	DW	DM %	NO3 mg/kg FW	P	K	Ca	Mg	Na	LUE	LAA DW	AA FW	Caffeoyl tartaric acid	Chlorogenic acid	Chicoric acid	Caffeoyl-meso-tartaric acid	Anthocyanins	∑ hydroxycinnamic acids	Violaxanthin + neoxanthin	Lutein	β-cryptoxanthin	β-carotene
Baby Romana	Optimal	1	1	1	28.8	939.936	72.308	4.046	5.60449	2392.3	4.97248	65.4503	4.84658	2.51188	0.2339	0.181916	3.84582	17.4747	5.01315	2.62314	23.34	0.600744	0	31.577	1204.6	727.5	1392	597.5
Baby Romana	Optimal	1	1	2	25.6	993.096	75.986	4.314	5.68567	2585.69	4.8781	70.002	4.99574	2.36578	0.47636	0.193966	5.02699	20.1865	4.26401	2.2647	16.7158	0.287405	0	23.5319	1089	754.6	1130.3	542.8
Baby Romana	Optimal	1	1	3	27.8	1016.24	75.91	4.356	5.7852	2278.7	4.86343	64.2328	4.50702	2.26978	0.2481	0.195854	4.80037	20.1378	6.6112	3.87681	20.3612	1.13257	0	31.9818	1014.3	755.9	1164.4	502.4
Green Salanova	Optimal	2	1	1	54.8	1386.93	91.164	3.948	4.38822	2365.22	5.52926	66.2871	8.61292	2.79092	0.36948	0.17751	3.17287	14.5091	2.82677	3.16465	9.36958	0.206136	0	15.5671	773.1	317.5	505.1	242.1
Green Salanova	Optimal	2	1	2	59.2	1356.76	88.338	4.116	4.69485	2495	5.16056	64.5673	8.0174	2.72098	0.32798	0.185063	2.31861	18.8886	2.89417	2.96161	10.865	0.381753	0	17.1026	671.8	290.9	497.8	231.6
Green Salanova	Optimal	2	1	3	56	1321.21	88.964	4.126	4.64858	2408.6	5.57817	64.3949	7.51028	2.56998	0.29078	0.185513	2.76886	15.0801	2.03179	2.89192	9.03481	0.308812	0	14.2673	677	255.3	434.2	195.5
Lollo Rossa	Optimal	3	1	1	14.6	956.522	86.118	4.098	4.76788	2109.7	5.8962	69.0469	5.43758	2.74238	0.65562	0.184254	3.49752	17.3688	6.94847	17.4434	81.6463	9.89135	3.42112	115.93	545.8	281.6	446.2	285.4
Lollo Rossa	Optimal	3	1	2	13.6	985.718	90.326	4.186	4.6459	1930.93	5.59654	63.3341	4.88532	2.62304	0.223	0.188211	3.07265	11.6656	4.22467	15.123	82.212	11.4194	2.31075	112.979	561.6	248.9	491.2	249.1
Lollo Rossa	Optimal	3	1	3	15.4	1113.31	98.768	4.566	4.62387	1881.26	5.54004	66.1984	5.10892	2.659	0.3686	0.205296	2.47307	17.2172	7.7017	21.8091	105.247	8.99954	5.00235	143.758	570.1	274.2	462.1	267.4
Lollo Verde	Optimal	4	1	1	14.2	1041.97	80.516	4.292	5.33679	2582.85	5.06481	64.1241	9.47532	3.12086	0.85808	0.192977	2.0866	53.7348	4.00345	0.933599	27.2492	0.500415	0	32.6867	434.9	180.3	233.5	155.3
Lollo Verde	Optimal	4	1	2	15.2	1166.49	86.986	4.672	5.39307	2398.28	4.51469	57.0268	7.93572	2.80012	0.32946	0.210062	1.99235	44.2905	5.56829	1.73081	23.5115	0.184616	0	30.9952	466.4	167.4	193.2	158.3
Lollo Verde	Optimal	4	1	3	15	1322.66	97.51	4.936	5.15389	2403.01	4.89371	60.5092	7.84848	2.95348	1.09064	0.221932	1.67947	30.3746	6.13779	2.18441	29.1644	0.64613	0	38.1328	474.2	206.9	274.7	183.6
Red oak leaf	Optimal	5	1	1	39.8	1369.27	68.972	3.878	5.62958	2152.97	4.61376	61.3973	5.68156	2.62446	0.34452	0.174362	5.89273	34.9101	2.60102	17.0207	39.5424	4.50481	11.2457	63.6689	779.1	590.7	902.4	371.4
Red oak leaf	Optimal	5	1	2	42.4	1317.73	71.03	3.928	5.5916	2143.83	4.76399	64.2285	6.73756	2.91556	0.29568	0.176611	5.58853	38.4806	3.87097	35.8709	61.8153	8.41282	12.5568	109.97	992.5	738.8	1009.3	462
Red oak leaf	Optimal	5	1	2	47.4	1418.24	80.288	4.278	5.32686	2159.28	4.7496	62.4941	5.4509	2.5475	0.2655	0.192347	5.79864	31.5896	2.68334	20.6888	36.3313	3.08589	10.5675	62.7892	889.2	689.4	1048.1	419.1
Red Salanova	Optimal	6	1	1	53	1735.73	92.418	4.23	4.57524	2563.53	5.83249	76.816	4.68722	2.7497	0.36056	0.190189	5.41974	19.2143	6.9451	69.6583	155.995	44.5426	8.2364	277.141	1077.8	785.4	1166.4	487.7
Red Salanova	Optimal	6	1	2	53.6	1660.13	92.162	4.13	4.4825	1809.17	4.79853	60.6957	4.73838	2.39956	0.25516	0.185693	6.6949	19.2143	3.65058	58.0186	145.817	35.3085	9.85238	242.795	985	701.1	1047.6	433.2
Red Salanova	Optimal	6	1	3	57.4	1770.39	99.146	4.618	4.6609	2295	5.62715	71.9082	6.46792	2.68226	0.3214	0.207634	6.35971	37.5829	4.38351	53.3475	131.591	24.6512	11.5185	213.973	981.6	777	946.2	444.4
Baby Romana	Low	1	2	1	18.5529	554.074	43.3334	2.42976	5.61449	2578.29	7.9016	61.6859	9.07946	2.8309	0.44312	0.208562	4.09209	14.474	5.65416	4.00899	23.9618	0.776026	0	34.401	611	454.8	825.9	191.4
Baby Romana	Low	1	2	2	20.5647	623.828	48.1594	2.58847	5.37367	2516.49	7.76102	61.8889	8.48906	2.78798	0.2628	0.222185	2.79039	17.5859	7.14566	4.01327	32.1953	1.47095	0	44.8251	612.4	488.6	842.8	206.3
Baby Romana	Low	1	2	3	21.2353	664.455	50.0818	2.70471	5.40563	2615.04	7.29947	62.2774	8.47552	2.61388	0.2875	0.232162	3.41097	29.6356	7.52713	7.74545	43.4384	3.03869	0	61.7497	530.7	472.1	834.7	194.5
Green Salanova	Low	2	2	1	33.9765	703.11	31.5244	1.63176	5.15352	3179.54	6.56987	71.7069	11.1946	1.96244	0.3539	0.140065	2.18495	19.844	5.88049	2.80747	25.4607	0.674356	0	34.823	545.8	232.2	424.1	115.9
Green Salanova	Low	2	2	2	34.6471	713.186	31.1779	1.63624	5.25723	2985.41	6.36442	69.6445	10.9023	1.98512	0.47734	0.140449	2.21522	10.3695	4.36317	2.82391	22.2144	0.566314	0	29.9678	437.8	189.7	380.3	96.8
Green Salanova	Low	2	2	3	34.6471	739.189	32.0474	1.49988	4.78223	2759.45	5.98495	71.4209	12.0292	2.00174	0.37778	0.128745	2.25444	9.42075	5.80237	2.78805	19.4429	0.453968	0	28.4873	477.6	171.3	425.6	96.7
Lollo Rossa	Low	3	2	1	11.4	384.567	29.4902	1.45294	4.93315	2573.91	6.02232	69.9479	7.04422	2.77632	0.33878	0.124715	2.49294	9.50849	10.061	9.68671	74.253	1.88971	5.49494	95.8904	431.5	209.1	357.4	125.3
Lollo Rossa	Low	3	2	2	12.2941	413.778	31.4998	1.54235	4.91235	2470.39	5.95056	71.5712	7.88886	2.76434	0.30452	0.13239	2.3025	11.3983	16.677	12.8789	102.677	2.44456	10.1766	134.677	429.9	206.3	352.8	119.5
Lollo Rossa	Low	3	2	3	12.5176	434.774	33.9742	1.62729	4.79149	1521.65	4.34279	50.0867	6.45798	2.18312	0.26698	0.139681	2.00331	12.9297	10.9703	10.5154	70.1464	2.05744	10.9297	93.6895	403.5	206.4	343.8	101.4
Lollo Verde	Low	4	2	1	12.2941	552.502	35.7982	1.96929	5.51204	3521.57	5.88591	64.1083	13.7975	3.12276	0.3781	0.169037	1.82168	13.0905	7.19417	3.45394	26.7347	0.678853	0	38.0617	381.9	167.6	258.5	88.6
Lollo Verde	Low	4	2	2	12.9647	623.153	41.382	1.98494	4.79118	2969.57	5.39637	64.4609	13.2599	2.71108	0.3602	0.17038	2.60688	11.6079	8.43222	4.48069	38.0719	0.65552	0	51.6403	435.8	197	327.8	97.6
Lollo Verde	Low	4	2	3	13.1882	653.96	43.1233	2.15259	4.99822	2962.69	5.23199	61.9906	13.3376	2.7474	0.31024	0.18477	2.4627	10.0956	13.0459	5.24295	43.414	0.826554	0	62.5295	395.2	166.2	256.2	94.2
Red oak leaf	Low	5	2	1	29.7294	637.555	27.1409	1.368	5.06564	1956.33	5.50505	58.062	9.1278	2.65622	0.30832	0.117424	3.57747	25.4019	12.5277	90.0568	128.013	14.2758	20.6194	244.874	613	514.4	847.8	282.3
Red oak leaf	Low	5	2	2	31.2941	707.605	30.362	1.67647	5.55868	2062.43	5.298	57.3522	8.88458	2.8161	0.3517	0.143902	4.88452	22.3496	18.4447	148.849	223.379	26.3334	22.8245	417.007	873	500.5	820	309.9
Red oak leaf	Low	5	2	3	32.6353	758.024	33.7909	1.78153	5.28491	2026.28	5.54622	59.1211	8.76476	2.66774	0.2976	0.15292	4.85573	27.1388	12.0704	84.6565	152.586	12.0616	20.2849	261.374	844.5	632	1054.8	309.4
Red Salanova	Low	6	2	1	35.0941	765.901	37.0813	1.80388	4.8715	2077.43	5.92549	64.3898	6.10172	2.45412	0.31494	0.154839	4.07696	19.942	4.30504	35.5188	49.7651	8.47967	2.47069	98.0686	1007.8	731.2	1056.6	356.8
Red Salanova	Low	6	2	2	32.4118	742.185	36.5828	1.82624	4.99536	2023.45	5.86585	63.4134	7.05106	2.43476	0.30002	0.156758	4.39482	15.4772	4.483	31.2707	44.7127	8.72968	3.05841	89.1961	934.5	721.4	1012.2	368
Red Salanova	Low	6	2	3	34.2	796.493	38.7868	1.91788	4.94669	1877.37	5.59616	61.3315	7.0007	2.00706	0.27268	0.164624	6.93226	21.4939	4.95374	40.3688	52.8981	8.64082	2.37852	106.861	989	718.9	1048.3	334.3

## Sheet: Gas ex.
Cultivar	Light	Idcv	IdLight	Rep	ACO2	rs	E	WUEi
Baby Romana	Optimal	1	1	1	10.355	3.1285	3.505	2.95435
Baby Romana	Optimal	1	1	2	11.71	2.951	3.02	3.87748
Baby Romana	Optimal	1	1	3	11.485	4.9655	2.325	4.93978
Baby Romana	Optimal	1	1	4	12.07	4.216	2.75	4.38909
Baby Romana	Optimal	1	1	5	12.915	3.3	3.225	4.00465
Baby Romana	Optimal	1	1	6	11.89	3.8245	2.93	4.05802
Baby Romana	Optimal	1	1	7	12.97	3.098	3.205	4.0468
Baby Romana	Optimal	1	1	8	11.885	4.059	2.96	4.0152
Baby Romana	Optimal	1	1	9	13.225	3.187	3.305	4.00151
Green Salanova	Optimal	2	1	1	8.275	3.417	2.415	3.4265
Green Salanova	Optimal	2	1	2	10.79	2.0815	3.69	2.92412
Green Salanova	Optimal	2	1	3	10.145	4.301	2.8	3.62321
Green Salanova	Optimal	2	1	4	10.45	4.722	2.485	4.20523
Green Salanova	Optimal	2	1	5	9.36	3.3175	3.09	3.02913
Green Salanova	Optimal	2	1	6	8.215	2.7035	3.525	2.3305
Green Salanova	Optimal	2	1	7	9.48	3.738	2.96	3.2027
Green Salanova	Optimal	2	1	8	8.94	3.6375	2.97	3.0101
Green Salanova	Optimal	2	1	9	10.47	2.2855	3.51	2.98291
Lollo Rossa	Optimal	3	1	1	7.415	3.981	2.96	2.50507
Lollo Rossa	Optimal	3	1	2	8.31	3.9115	3.07	2.70684
Lollo Rossa	Optimal	3	1	3	6.94	3.8175	3.45	2.01159
Lollo Rossa	Optimal	3	1	4	8.645	4.501	2.68	3.22575
Lollo Rossa	Optimal	3	1	5	8.12	2.3085	3.695	2.19756
Lollo Rossa	Optimal	3	1	6	8.33	4.801	2.505	3.32535
Lollo Rossa	Optimal	3	1	7	9.22	3.479	2.935	3.1414
Lollo Rossa	Optimal	3	1	8	7.32	5.543	2.37	3.08861
Lollo Rossa	Optimal	3	1	9	7.79	4.414	2.67	2.9176
Lollo Verde	Optimal	4	1	1	5.01	2.6675	2.124	2.35876
Lollo Verde	Optimal	4	1	2	4.82	2.784	2.725	1.76881
Lollo Verde	Optimal	4	1	3	6.01	2.814	3.025	1.98678
Lollo Verde	Optimal	4	1	4	6.025	2.789	2.275	2.64835
Lollo Verde	Optimal	4	1	5	5.405	1.5515	2.945	1.83531
Lollo Verde	Optimal	4	1	6	5.655	1.977	3.28	1.72409
Lollo Verde	Optimal	4	1	7	5.695	2.158	3.21	1.77414
Lollo Verde	Optimal	4	1	8	6.2	1.8875	2.745	2.25865
Lollo Verde	Optimal	4	1	9	5.475	2.368	2.805	1.95187
Red oak leaf	Optimal	5	1	1	10.93	6.1075	2.36	4.63136
Red oak leaf	Optimal	5	1	2	12.645	6.3075	2.26	5.59513
Red oak leaf	Optimal	5	1	3	12.5	8.791	2.935	4.25894
Red oak leaf	Optimal	5	1	4	10.91	7.748	2.11	5.17062
Red oak leaf	Optimal	5	1	5	11.725	5.21	3.48	3.36925
Red oak leaf	Optimal	5	1	6	12.44	4.9555	2.58	4.82171
Red oak leaf	Optimal	5	1	7	12.36	6.5445	3.31	3.73414
Red oak leaf	Optimal	5	1	8	10.87	5.012	2.85	3.81404
Red oak leaf	Optimal	5	1	9	10.775	5.478	2.66	4.05075
Red Salanova	Optimal	6	1	1	11.185	2.2665	3.265	3.42573
Red Salanova	Optimal	6	1	2	12.7	3.5485	3.135	4.05104
Red Salanova	Optimal	6	1	3	14.01	2.6575	3.215	4.3577
Red Salanova	Optimal	6	1	4	13.715	2.294	3.44	3.98692
Red Salanova	Optimal	6	1	5	12.255	2.2485	3.475	3.52662
Red Salanova	Optimal	6	1	6	14.025	2.8245	3.135	4.47368
Red Salanova	Optimal	6	1	7	13.455	2.4245	3.535	3.80622
Red Salanova	Optimal	6	1	8	13.15	2.234	3.44	3.82267
Red Salanova	Optimal	6	1	9	12.55	2.285	3.475	3.61151
Baby Romana	Low	1	2	1	8.75	7.243	1.945	4.49871
Baby Romana	Low	1	2	2	8.695	7.8635	1.855	4.68733
Baby Romana	Low	1	2	3	8.93	7.269	1.96	4.55612
Baby Romana	Low	1	2	4	8.635	5.909	2.2	3.925
Baby Romana	Low	1	2	5	9.145	4.7135	2.525	3.62178
Baby Romana	Low	1	2	6	8.57	6.8775	2.085	4.11031
Baby Romana	Low	1	2	7	8.61	5.9515	2.255	3.81818
Baby Romana	Low	1	2	8	8.41	6.4505	2.16	3.89352
Green Salanova	Low	2	2	1	5.905	8.147	2.05	2.88049
Green Salanova	Low	2	2	2	6.11	7.06	2.21	2.76471
Green Salanova	Low	2	2	3	6.275	7.8685	2.095	2.99523
Green Salanova	Low	2	2	4	6.23	6.687	2.27	2.74449
Green Salanova	Low	2	2	5	5.435	7.8235	2.345	2.3177
Green Salanova	Low	2	2	6	5.65	6.936	2.38	2.37395
Green Salanova	Low	2	2	7	6.145	6.241	2.21	2.78054
Green Salanova	Low	2	2	8	5.54	6.5505	2.45	2.26122
Lollo Rossa	Low	3	2	1	3.74	9.569	1.61	2.32298
Lollo Rossa	Low	3	2	2	4.85	10.6695	1.685	2.87834
Lollo Rossa	Low	3	2	3	3.74	7.408	2.04	1.83333
Lollo Rossa	Low	3	2	4	3.395	10.8255	1.605	2.11526
Lollo Rossa	Low	3	2	5	2.645	5.6725	2.335	1.13276
Lollo Rossa	Low	3	2	6	3.845	7.3025	2.645	1.45369
Lollo Rossa	Low	3	2	7	3.34	7.2295	2.05	1.62927
Lollo Rossa	Low	3	2	8	4.13	5.2545	2.405	1.71726
Lollo Verde	Low	4	2	1	1.165	9.399	1.68	0.693452
Lollo Verde	Low	4	2	2	1.455	10.0005	1.605	0.906542
Lollo Verde	Low	4	2	3	2.42	7.02	1.97	1.22843
Lollo Verde	Low	4	2	4	1.91	8.3015	1.77	1.0791
Lollo Verde	Low	4	2	5	3.105	8.741	1.825	1.70137
Lollo Verde	Low	4	2	6	3.075	10.715	1.63	1.8865
Lollo Verde	Low	4	2	7	3.01	10.632	1.305	2.30651
Lollo Verde	Low	4	2	8	2.525	11.398	1.53	1.65033
Red oak leaf	Low	5	2	1	6.915	11.6885	1.46	4.7363
Red oak leaf	Low	5	2	2	5.975	11.853	1.455	4.10653
Red oak leaf	Low	5	2	3	7.39	11.0005	1.515	4.87789
Red oak leaf	Low	5	2	4	6.815	9.649	1.645	4.14286
Red oak leaf	Low	5	2	5	7.24	8.069	1.93	3.7513
Red oak leaf	Low	5	2	6	7.385	8.401	1.9	3.88684
Red oak leaf	Low	5	2	7	7.81	9.9685	1.51	5.17219
Red oak leaf	Low	5	2	8	7.73	9.7315	1.65	4.68485
Red Salanova	Low	6	2	1	6.775	8.58	2.095	3.23389
Red Salanova	Low	6	2	2	8.145	8.669	2.055	3.9635
Red Salanova	Low	6	2	3	6.78	7.6285	2.165	3.13164
Red Salanova	Low	6	2	4	6.865	7.339	2.066	3.32285
Red Salanova	Low	6	2	5	6.47	7.061	2.135	3.03044
Red Salanova	Low	6	2	6	6.365	7.1865	2.105	3.02375
Red Salanova	Low	6	2	7	6.375	7.5995	2.045	3.11736
Red Salanova	Low	6	2	8	6.295	7.134	2.074	3.0352
